# Supplementary material for: Heterotrophy Compared to Photoautotrophy for Growth Characteristics and Pigment Compositions in Batch Cultures of Four Green Microalgae
Source: Plants (Basel). 2024 Apr 24;13(9):1182. doi: 10.3390/plants13091182 (PMC11085138; doi:10.3390/plants13091182)
Supplement: Supplementary file 1 [file plants-13-01182-s001.zip]

Archive with 1 entries (1 files):
- plants-2859929-supplementary.pdf
